# Supplementary material for: Breastfeeding Affects Concentration of Faecal Short Chain Fatty Acids During the First Year of Life: Results of the Systematic Review and Meta-Analysis
Source: Front Nutr. 2022 Jul 11;9:939194. doi: 10.3389/fnut.2022.939194 (PMC9310010; doi:10.3389/fnut.2022.939194)
Supplement: Supplementary file 1 [file Table_1.XLS]

## Sheet: Table S1
REFERENCE	ID	Time RANGE	Time when evaluated	Time unit when evaluated (day/week/month)	acetic acid concentration (Mean)	acetic acid concentration (SD)	acetic acid concentration unit	Delivery type	method of feeding	N
Iszatt et al., 2019	13	up to 1 month	1	month	67.11	37.58	µmol/g	ND	mixed	70
Nogacka et al., 2017	27	up to 1 month	2	day	IAP: 68,6 nonIAP: 84,88	ND	mM	vaginal	mixed	40
Nogacka et al., 2017	27a	up to 1 month	30	day	noNAP: 84,99 IAP: 93,6	ND	mM	vaginal	mixed	40
Tauchi et al., 2019	37	up to 1 month	5	day	PT: 11,5; T: 17,8;	PT: 14,2 T:14,2;	mM	mixed	mixed	59
Tauchi et al., 2019	37a	up to 1 month	1	month	PT: 25,4 T: 37,3	PT: 28,3 T: 42,2	mM	mixed	mixed	59
Bakker-Zierikzee et al., 2005	6	up to 1 month	5	day	89.5	10.18	µmol/g	mixed	breast fed	32
Bakker-Zierikzee et al., 2005	6a	up to 1 month	10	day	89.3	10.91	µmol/g	mixed	breast fed	33
Bakker-Zierikzee et al., 2005	6b	up to 1 month	4	week	91	9.52	µmol/g	mixed	breast fed	28
Bakker-Zierikzee et al., 2005	6f	up to 1 month	5	day	84.3	11.77	µmol/g	mixed	formula fed	12
Bakker-Zierikzee et al., 2005	6g	up to 1 month	10	day	70.9	7.75	µmol/g	mixed	formula fed	15
Bakker-Zierikzee et al., 2005	6h	up to 1 month	4	week	71.8	9.7	µmol/g	mixed	formula fed	12
Bazanella et al., 2017	5	up to 1 month	1	month	ND	ND	ND	mixed	mixed	49
Edwards et al., 1994	9	up to 1 month	2	week	*M 75,1	*R 21,0-428,0	µmol/g	mixed	breast fed	19
Edwards et al., 1994	9a	up to 1 month	2	week	*M 132,2	*R 21,0-350,0	µmol/g	mixed	formula fed	28
Edwards et al., 1994	9b	up to 1 month	4	week	*M 141,8	*R 25,0-374,0	µmol/g	mixed	breast fed	12
Edwards et al., 1994	9c	up to 1 month	4	week	*M 143,9	*R 26,0-479,0	µmol/g	mixed	formula fed	27
Fleming et al., 2021	10	up to 1 month	21	day	*M 11,7	IQR 5,3 -30,9	mmol/g	ND	breast fed	19
Holscher et al., 2012	12	up to 1 month	0	week	17.87	2.8	µmol/g	ND	breast fed	33
Holscher et al., 2012	12a	up to 1 month	3	week	17.1	2.68	µmol/g	ND	breast fed	33
Holscher et al., 2012	12c	up to 1 month	0	week	33.22	5.22	µmol/g	ND	formula fed	33
Holscher et al., 2012	12d	up to 1 month	3	week	31.04	4.88	µmol/g	ND	formula fed	33
Kien et al., 1990	14	up to 1 month	2-4	week	0,115	0,05	kcal/day	ND	formula fed	7
Kok et al., 2020	17	up to 1 month	1-7	day	39.4	ND	µmol/g	ND	breast fed	25
Kok et al., 2020	17a	up to 1 month	30	day	49.1	ND	µmol/g	ND	breast fed	25
Lund-Blix et al., 2020	20	up to 1 month	10	days	PT: *M 33,8 T:*M 48,4	PT: *R 25,6-63,2 T:*R 30,3-91,8	µmol/g	vaginal	formula fed	74
Midtvedt et al., 1988	23	up to 1 month	0	month	4,44	11,78	µmol/g	ND	breast fed	17
Midtvedt et al., 1988	23b	up to 1 month	1	month	57,7	28,52	µmol/g	ND	breast fed	17
Midtvedt et al., 1988	23a	up to 1 month	0	month	4,51	3,53	µmol/g	ND	formula fed	17
Midtvedt et al., 1988	23c	up to 1 month	1	month	59,28	33,87	µmol/g	ND	formula fed	17
Mohan et al., 2008	24	up to 1 month	1	week	15.57	36161	µmol/g	mixed	mixed	32
Mohan et al., 2008	24a	up to 1 month	2	week	21.74	1.59	µmol/g	mixed	mixed	32
Mohan et al., 2008	24b	up to 1 month	3	week	24.35	1.61	µmol/g	mixed	mixed	32
Nilsen et al., 2020	25	up to 1 month	0	month	83,8	ND	%	mixed	mixed	100
Oshiroet al., 2019	28	up to 1 month	0	week	16,2	18,6	µmol/g	mixed	mixed	18
Oshiroet al., 2019	28a	up to 1 month	1	week	8,1	8,7	µmol/g	mixed	mixed	18
Oshiroet al., 2019	28b	up to 1 month	2	week	12,6	14,2	µmol/g	mixed	mixed	18
Oshiroet al., 2019	28c	up to 1 month	4	week	14,5	10,3	µmol/g	mixed	mixed	18
Rao et al., 2020	32	up to 1 month	1	week	*M - 1189,65	*R - 1035,18-6834,05	µg/g	mixed	mixed	36
Rao et al., 2020	32a	up to 1 month	2	week	*M - 1546,19	*R -913,71-7767,68	µg/g	mixed	mixed	36
Stansbridge et al., 1993	35	up to 1 month	1-7	day	ND	ND	µmol/g	ND	mixed	10
Stansbridge et al., 1993	35a	up to 1 month	8-14	day	*Ma 81	*R 47-620	µmol/g	ND	mixed	10
Stansbridge et al., 1993	35b	up to 1 month	15-21	day	*Ma 217	*R 57-571	µmol/g	ND	mixed	10
Stansbridge et al., 1993	35c	up to 1 month	22-28	day	*Ma 218	*R 66-495	µmol/g	ND	mixed	10
Stansbridge et al., 1993	35d	up to 1 month	1-28	day	*Ma 175	*R 47-620	µmol/g	ND	mixed	10
Ta et al., 2020	36	up to 1 month	3	week	5,36 geometric mean log scale	0,04 geometric SD log scale	nM	mixed	mixed	30
Underwood et al., 2009	38	up to 1 month	4	week	2,53	ND	µmol/g	mixed	mixed	29
Westerbeek et al., 2013	39a	up to 1 month	7	day	*M - 97,6	*R - 48,3-99,4	%	ND	ND	58
Westerbeek et al., 2013	39b	up to 1 month	14	day	*M - 82,39	*R - 56,5-99,7	%	ND	ND	58
Westerbeek et al., 2013	39c	up to 1 month	30	day	*M - 75,6	*R - 45,9-99,0	%	ND	ND	58
Wopereis et al., 2018	41	up to 1 month	4	week	33.3555	26.6346	µmol/g	mixed	breast fed	30
Ben X. et all 2004	2b	1-3 month	3	month	ND	ND	ND	ND	formula fed	52
Ben X. et all 2004	2	1-3 month	3	month	ND	ND	ND	ND	breast fed	26
Nogacka et al., 2017	27b	1-3 month	60	day	nonIAP: 87,79; IAP: 94,77	ND	mM	vaginal	mixed	40
Nogacka et al., 2017	27c	1-3 month	90	day	non IAP: 90,12; IAP: 93,02	ND	mM	vaginal	mixed	40
Pourcyrous et al., 2014	30	1-3 month	first 80 days of life	day	41,1	26,3	µmol/g	mixed	breast fed	32
Pourcyrous et al., 2014	30a	1-3 month	first 80 days of life	day	13,1	24,4	µmol/g	mixed	formula fed	32
Sierra et al., 2015	34	1-3 month	32.16 ± 18.21	day	52.52	8.46	µmol/g	mixed	breast fed	177
Wopereis et al., 2019	40a	1-3 month	8	week	*M A - 59; N - 50,9	*R A - 7,6-123,8; N - 10,2-125,9	µmol/g	ND	mixed	87
Wopereis et al., 2019	40b	1-3 month	12	week	*M A - 61,9	*R A - 33,3-123,8	µmol/g	ND	mixed	87
Bakker-Zierikzee et al., 2005	6c	1-3 month	8	week	91.2	7.5	µmol/g	mixed	breast fed	22
Bakker-Zierikzee et al., 2005	6i	1-3 month	8	week	74.6	10.85	µmol/g	mixed	formula fed	14
Bakker-Zierikzee et al., 2005	6j	1-3 month	12	week	73.9	10.85	µmol/g	mixed	formula fed	14
Bazanella et al., 2017	5a	1-3 month	3	month	ND	ND	ND	mixed	mixed	49
Ben et al., 2008	1	1-3 month	3	month	19,42	5,35	mmol/g	ND	formula fed	24
Ben et al., 2008	1a	1-3 month	3	month	23,76	5,65	mmol/g	ND	breast fed	17
Brink et al., 2020	4	1-3 month	3	month	22,2 (*M, positive mode)	1,48 (IQR)	log transformed peak areas	mixed	breast fed	16
Brink et al., 2020	4d	1-3 month	3	month	22,9 (*M, positive mode)	1,67 (IQR)	log transformed peak areas	mixed	formula fed	12
Brink et al., 2020	4h	1-3 month	3	month	22,5 (*M, positive mode)	2,14 IOR	log transformed peak areas	mixed	formula fed	14
Differding et al., 2020	8	1-3 month	3	month	70	ND	%	mixed	mixed	18
Differding et al., 2020	8b	1-3 month	3	month	71	ND	%	mixed	mixed	49
Holscher et al., 2012	12b	1-3 month	6	week	19.91	3.12	µmol/g	ND	breast fed	33
Holscher et al., 2012	12e	1-3 month	6	week	33.92	5.38	µmol/g	ND	formula fed	33
Kim et al.,2015	15	1-3 month	3	month	0.49	0.52	arbitrary units	vaginal	mixed	7
Kok et al., 2020	17b	1-3 month	60	day	44	ND	µmol/g	ND	bb	25
Liu et al., 2016	19	1-3 month	3-12	week	5.5	35,54	mg/g	ND	breast fed	40
Liu et al., 2016	19a	1-3 month	3-13	week	4.3	26,16	mg/g	ND	formula fed	40
Mentula et al., 2008	22	1-3 month	4 (1-6)	week	111.63	77	mmol/l	mixed	mixed	9
Midtvedt et al., 1988	23d	1-3 month	3	month	56,82	35,61	µmol/g	ND	breast fed	17
Midtvedt et al., 1988	23e	1-3 month	4	month	77,99	33,30	µmol/g	ND	formula fed	17
Nilsen et al., 2020	25a	1-3 month	3	month	90,1	7,9	%	mixed	mixed	100
Nocerino et al., 2020	26	1-3 month	7	week	ND	ND	ND	mixed	breast fed	40
Nocerino et al., 2020	26a	1-3 month	11	week	ND	ND	ND	mixed	breast fed	40
Oshiroet al., 2019	28d	1-3 month	8	week	22,6	18,6	µmol/g	mixed	mixed	18
Ta et al., 2020	36a	1-3 month	3	month	5,46 geometric mean log scale	0,1 geometric SD log scale	nM	mixed	mixed	30
Westerbeek et al., 2013	39	1-3 month	43,8±26,5h;	day	*M - 97,8	*R - 62,9-99,2	%	ND	ND	58
Ben X. et all 2004	2b	3-6 month	6	month	ND	ND	ND	ND	formula fed	52
Ben X. et all 2004	2a	3-6 month	6	month	ND	ND	ND	ND	breast fed	26
Sierra et al., 2015	34a	3-6 month	4	month	74.9	9.66	µmol/g	mixed	breast fed	177
Bakker-Zierikzee et al., 2005	6d	3-6 month	12	week	86.1	16.16	µmol/g	mixed	breast fed	24
Bakker-Zierikzee et al., 2005	6e	3-6 month	16	week	89.7	11.13	µmol/g	mixed	breast fed	17
Bakker-Zierikzee et al., 2005	6k	3-6 month	16	week	69.9	13.51	µmol/g	mixed	formula fed	12
Bazanella et al., 2017	5b	3-6 month	5	month	ND	ND	ND	mixed	mixed	49
Brink et al., 2020	4a	3-6 month	6	month	22,2 (*M, positive mode)	1,48 (IQR)	log transformed peak areas	mixed	breast fed	20
Brink et al., 2020	4e	3-6 month	6	month	23 (*M, positive mode)	0,996 (IQR)	log transformed peak areas	mixed	formula fed	19
Brink et al., 2020	4k	3-6 month	6	month	22,8 (*M, positive mode)	1.05	log transformed peak areas	mixed	formula fed	15
Lund-Blix et al., 2020	20a	3-6 month	4	month	PT: *M 105,3 T:*M 87,8	PT: *R 72,7-134,3 T:*R 47,0-116,9	µmol/g	vaginal	formula fed	74
Maldonado et al., 2010	21	3-6 month	6	month	ND	ND	ND	ND	breast fed	40
Midtvedt et al., 1988	23f	3-6 month	6	month	46,22	0	µmol/g	ND	breast fed	17
Midtvedt et al., 1988	23g	3-6 month	6	month	55,6	26,6	µmol/g	ND	formula fed	17
Nilsen et al., 2020	24b	3-6 month	6	month	87,5	ND	%	mixed	mixed	100
Quin et al., 2018	31	3-6 month	5	month	*M - 0,94	*M - 0,94	mass % (g SCFA/g dry weight stool)	mixed	ND	52
Ta et al., 2020	36b	3-6 month	6	month	5,51 geometric mean log scale	0,19 geometric SD log scale	nM	mixed	mixed	30
Wopereis et al., 2018	41a	3-6 month	12	week	38.5133	25.4617	µmol/g	mixed	breast fed	30
Wopereis et al., 2019	40c	6-9 month	26	week	*M A - 56,2	*R A - 25,7-129,5	µmol/g	ND	mixed	87
Bazanella et al., 2017	5c	6-9 month	7	month	ND	ND	ND	mixed	mixed	49
Bazanella et al., 2017	5d	6-9 month	9	month	ND	ND	ND	mixed	mixed	49
Brink et al., 2020	4b	6-9 month	9	month	22,5 (*M, positive mode)	1,85 (IQR)	log transformed peak areas	mixed	breast fed	12
Brink et al., 2020	4f	6-9 month	9	month	22,7 (*M, positive mode)	1,01 (IQR)	log transformed peak areas	mixed	formula fed	11
Brink et al., 2020	4j	6-9 month	9	month	22,9 (*M, positive mode)	0.415	log transformed peak areas	mixed	formula fed	12
Heath et al., 2020	11	6-9 month	7	month	*M: 79,2	IQR: 66,0-86,0	%	mixed	ND	29
Heath et al., 2020	11a	6-9 month	7	month	*M: 89,5	IQR: 80,6-93,4	%	mixed	ND	29
Maldonado et al., 2010	21a	6-9 month	9	month	ND	ND	ND	ND	breast fed	40
Park et al., 2020	29	6-9 month	6	month	*Ma 1262,5	*R - 150-2850	ND	mixed	mixed	84
Ta et al., 2020	36c	6-9 month	12	month	5,68 geometric mean log scale	0,29 geometric SD log scale	nM	mixed	mixed	30
Wopereis et al., 2018	41b	6-9 month	26	week	59.4964	24.0179	µmol/g	mixed	breast fed	30
Bazanella et al., 2017	5e	9-12 month	12	month	ND	ND	ND	mixed	mixed	49
Brink et al., 2020	4c	9-12 month	12	month	23 (*M, positive mode)	0,887 (IQR)	log transformed peak areas	mixed	breast fed	14
Brink et al., 2020	4g	9-12 month	12	month	23 (*M, positive mode)	0,902 (IQR)	log transformed peak areas	mixed	formula fed	14
Brink et al., 2020	4k	9-12 month	12	month	22,6 (*M, positive mode)	1.71	log transformed peak areas	mixed	formula fed	15
Brink et al., 2020	4l	9-12 month	12	month	23,4 (*M, positive mode)	0.686	log transformed peak areas	mixed	mixed	10
Differding et al., 2020	8a	9-12 month	12	month	61	ND	%	mixed	mixed	18
Differding et al., 2020	8c	9-12 month	12	month	65	ND	%	mixed	mixed	49
Maldonado et al., 2010	21b	9-12 month	12	month	ND	ND	ND	ND	breast fed	40
Nilsen et al., 2020	25c	9-12 month	12	month	67,4	5,1	%	mixed	mixed	100
Roduit et al., 2019	33	9-12 month	12	month	*M 60,8	ND	µmol/g	mixed	mixed	301
Wopereis et al., 2019	40	>12 month	<13	month	*M A - 50,5	*R A - 17,1-166,7	µmol/g	ND	mixed	87
Berni Canani et al., 2018	3	>12 month	12.9±7.4	month	ND	ND	ND	mixed	mixed	23
Díaz et al., 2018	7	>12 month	12-24	month	*MA: 68,61	IQR: 50,49–69,96	µmol/g	ND	ND	10
Knol et al., 2005	16	>12 month	62	week	77.2	ND	%	mixed	formula fed	19
Knol et al., 2005	16a	>12 month	58	week	89.9	ND	%	mixed	breast fed	19
Kosuwon et al., 2018	18	>12 month	1-3	year	*M 54,97	*R 40,25-70,28	µmol/g	mixed	ND	64
Lund-Blix et al., 2020	20b	>12 month	12	month	PT: *M 79,6 T:*M 72,5	PT: *R 48,6-115,8 T:*R 53,3-108,1	µmol/g	vaginal	formula fed	74

## Sheet: Table S2
REFERENCE	ID	Time range	Time when evaluated	Time unit when evaluateday (day/week/month)	propionic acid concentration (Mean)	propionic acid concentration (SD)	UNIT	Delivery type	method of feeding	N
Iszatt et al., 2019	13	up to 1 month	1	month	4.09	4.68	µmol/g	ND	mixed	70
Nogacka et al., 2017	27	up to 1 month	2	day	3,42 nonIAP: 4,75	ND	mM	vaginal	mixed	40
Nogacka et al., 2017	27a	up to 1 month	30	day	noNAP: 6,33 IAP: 7,83	ND	mM	vaginal	mixed	40
Tauchi et al., 2019	37	up to 1 month	5	day	PT: 0,8; T: 1,1;	PT: 2,5; T: 3,9;	mM	mixed	mixed	59
Tauchi et al., 2019	37a	up to 1 month	1	month	PT: 2,5 T: 2,9	PT: 2,7 T: 5,10	mM	mixed	mixed	59
Bakker-Zierikzee et al., 2005	6	up to 1 month	5	day	7	8.87	µmol/g	mixed	breast fed	32
Bakker-Zierikzee et al., 2005	6a	up to 1 month	10	day	5.8	7.47	µmol/g	mixed	breast fed	33
Bakker-Zierikzee et al., 2005	6b	up to 1 month	4	week	4.3	6.35	µmol/g	mixed	breast fed	28
Bakker-Zierikzee et al., 2005	6f	up to 1 month	5	day	12.9	11.09	µmol/g	mixed	formula fed	12
Bakker-Zierikzee et al., 2005	6g	up to 1 month	10	day	21.3	10.07	µmol/g	mixed	formula fed	15
Bakker-Zierikzee et al., 2005	6h	up to 1 month	4	week	17.8	1.43	µmol/g	mixed	formula fed	12
Bazanella et al., 2017	5	up to 1 month	1	month	4.49	ND	µmol/l	mixed	mixed	49
Edwards et al., 1994	9	up to 1 month	2	week	*M 2,9	*R 0-25,0	µmol/g	mixed	breast fed	19
Edwards et al., 1994	9a	up to 1 month	2	week	*M 42,1	*R 1,0-154,0	µmol/g	mixed	formula fed	28
Edwards et al., 1994	9b	up to 1 month	4	week	*M 3,5	*R 0-62,0	µmol/g	mixed	breast fed	12
Edwards et al., 1994	9c	up to 1 month	4	week	*M 40,6	*R 9,5-184,0	µmol/g	mixed	formula fed	27
Fleming et al., 2021	10	up to 1 month	21	day	ND	ND	ND	ND	breast fed	19
Holscher et al., 2012	12	up to 1 month	0	week	3.58	0.93	µmol/g	ND	breast fed	33
Holscher et al., 2012	12a	up to 1 month	3	week	3.63	1.02	µmol/g	ND	breast fed	33
Holscher et al., 2012	12c	up to 1 month	0	week	12.07	2.35	µmol/g	ND	formula fed	33
Holscher et al., 2012	12d	up to 1 month	3	week	9.39	1.76	µmol/g	ND	formula fed	33
Kien et al., 1990	14	up to 1 month	2-4	week	0,025	0,017	kcal/day	ND	formula fed	7
Kok et al., 2020	17	up to 1 month	1-7	day	1.6	ND	µmol/g	ND	breast fed	25
Kok et al., 2020	17a	up to 1 month	30	day	1.07	ND	µmol/g	ND	breast fed	25
Lund-Blix et al., 2020	20	up to 1 month	10	days	PT: *M 2,3 T:*M 1,3	PT: *R 1,1-3,4 T:*R 0,67-3,0	µmol/g	vaginal	formula fed	74
Midtvedt et al., 1988	23	up to 1 month	0	month	4,44	0,02	µmol/g	ND	breast fed	17
Midtvedt et al., 1988	23b	up to 1 month	1	month	0,56	0,91	µmol/g	ND	breast fed	17
Midtvedt et al., 1988	23a	up to 1 month	0	month	4,51	0,16	µmol/g	ND	formula fed	17
Midtvedt et al., 1988	23c	up to 1 month	1	month	9	7,34	µmol/g	ND	formula fed	17
Mohan et al., 2008	24	up to 1 month	1	week	ND	ND	NA	mixed	mixed	32
Mohan et al., 2008	24a	up to 1 month	2	week	ND	ND	NA	mixed	mixed	32
Mohan et al., 2008	24b	up to 1 month	3	week	ND	ND	NA	mixed	mixed	32
Nilsen et al., 2020	25	up to 1 month	0	month	5,4	ND	%	mixed	mixed	100
Oshiroet al., 2019	28	up to 1 month	0	week	ND	ND	µmol/g	mixed	mixed	18
Oshiroet al., 2019	28a	up to 1 month	1	week	1,2	ND	µmol/g	mixed	mixed	18
Oshiroet al., 2019	28b	up to 1 month	2	week	0,9	ND	µmol/g	mixed	mixed	18
Oshiroet al., 2019	28c	up to 1 month	4	week	2,7	2,3	µmol/g	mixed	mixed	18
Rao et al., 2020	32	up to 1 month	1	week	*M - 0,45	*R - 0,03- 37,83	µg/g	mixed	mixed	36
Rao et al., 2020	32a	up to 1 month	2	week	*M - 22,46	*R -0,28-199,85	µg/g	mixed	mixed	36
Stansbridge et al., 1993	35	up to 1 month	1-7	day	ND	ND	µmol/g	ND	mixed	10
Stansbridge et al., 1993	35a	up to 1 month	8-14	day	*Ma 7	ND	µmol/g	ND	mixed	10
Stansbridge et al., 1993	35b	up to 1 month	15-21	day	*Ma 8	*R 81	µmol/g	ND	mixed	10
Stansbridge et al., 1993	35c	up to 1 month	22-28	day	*Ma 79	*R 10-158	µmol/g	ND	mixed	10
Stansbridge et al., 1993	35d	up to 1 month	1-28	day	*Ma 69	*R 7-158	µmol/g	ND	mixed	10
Ta et al., 2020	36	up to 1 month	3	week	4,21 geometric mean log scale	0,12 geometric SD log scale	nM	mixed	mixed	30
Underwood et al., 2009	38	up to 1 month	4	week	0,93	ND	µmol/g	mixed	mixed	29
Westerbeek et al., 2013	39a	up to 1 month	7	day	*M - 0,8	*R - 0,2-35,4	%	ND	ND	58
Westerbeek et al., 2013	39b	up to 1 month	14	day	*M - 11,3	*R - 0,1-31,5	%	ND	ND	58
Westerbeek et al., 2013	39c	up to 1 month	30	day	*M - 17,0	*R - 0,2-44,9	%	ND	ND	58
Wopereis et al., 2018	41	up to 1 month	4	week	1.37332	2.194	µmol/g	mixed	breast fed	30
Ben X. et all 2004	2b	1-3 month	3	month	ND	ND	ND	ND	formula fed	52
Ben X. et all 2004	2	1-3 month	3	month	ND	ND	ND	ND	breast fed	26
Nogacka et al., 2017	27b	1-3 month	60	day	nonIAP: 6,75, IAP: 9,33	ND	mM	vaginal	mixed	40
Nogacka et al., 2017	27c	1-3 month	90	day	non IAP: 6,92 IAP: 10,17	ND	mM	vaginal	mixed	40
Pourcyrous et al., 2014	30	1-3 month	first 80 days of life	day	N: 15,1 A:4,4	N:9,7 A:9,15	µmol/g	mixed	breast fed	32
Pourcyrous et al., 2014	30a	1-3 month	first 80 days of life	day	N: 15,1 A:4,4	N:9,7 A:9,15	µmol/g	mixed	formula fed	32
Sierra et al., 2015	34	1-3 month	32.16 ± 18.21	day	10.14	6.82	µmol/g	mixed	breast fed	177
Wopereis et al., 2019	40a	1-3 month	8	week	*M A - 9, N- 8,7	*R A - 1,6-40,3, N - N - 0,4-51,2	µmol/g	ND	mixed	87
Wopereis et al., 2019	40b	1-3 month	12	week	*M A - 12,8	*R A - 1,6-24,5	µmol/g	ND	mixed	87
Bakker-Zierikzee et al., 2005	6c	1-3 month	8	week	5.4	25.33	µmol/g	mixed	breast fed	22
Bakker-Zierikzee et al., 2005	6i	1-3 month	8	week	16.4	7.48	µmol/g	mixed	formula fed	14
Bakker-Zierikzee et al., 2005	6j	1-3 month	12	week	17.8	7.86	µmol/g	mixed	formula fed	14
Bazanella et al., 2017	5a	1-3 month	3	month	10.02	ND	µmol/l	mixed	mixed	49
Ben et al., 2008	1	1-3 month	3	month	ND	ND	ND	ND	formula fed	24
Ben et al., 2008	1a	1-3 month	3	month	ND	ND	ND	ND	breast fed	17
Brink et al., 2020	4	1-3 month	3	month	19,5 (*M, positive mode)	1,69 (IQR)	log transformed peak areas	mixed	breast fed	16
Brink et al., 2020	4d	1-3 month	3	month	22,1 (*M, positive mode)	1,05 (IQR)	log transformed peak areas	mixed	formula fed	12
Brink et al., 2020	4h	1-3 month	3	month	22,3 (*M, positive mode)	1,47 (IQR)	log transformed peak areas	mixed	formula fed	14
Differding et al., 2020	8	1-3 month	3	month	15	ND	%	mixed	mixed	18
Differding et al., 2020	8b	1-3 month	3	month	16	ND	%	mixed	mixed	49
Holscher et al., 2012	12b	1-3 month	6	week	4.86	1.26	µmol/g	ND	breast fed	33
Holscher et al., 2012	12e	1-3 month	6	week	9.96	1.88	µmol/g	ND	formula fed	33
Kim et al.,2015	15	1-3 month	3	month	0.07	0.06	arbitrary units	vaginal	mixed	7
Kok et al., 2020	17b	1-3 month	60	day	1.89	ND	µmol/g	ND	bb	25
Liu et al., 2016	19	1-3 month	after 3 weeks	week	1.4	8,28	mg/g	ND	breast fed	40
Liu et al., 2016	19a	1-3 month	after 3 weeks	week	1.4	8,52	mg/g	ND	formula fed	40
Mentula et al., 2008	22	1-3 month	4 (1-6)	week	20.93	8,61	mmol/l	mixed	mixed	9
Midtvedt et al., 1988	23d	1-3 month	3	month	2,49	2,85	µmol/g	ND	breast fed	17
Midtvedt et al., 1988	23e	1-3 month	3	month	10,87	10,17	µmol/g	ND	formula fed	17
Nilsen et al., 2020	25a	1-3 month	3	month	2,8	ND	%	mixed	mixed	100
Nocerino et al., 2020	26	1-3 month	7	week	ND	ND	ND	mixed	breast fed	40
Nocerino et al., 2020	26a	1-3 month	11	week	ND	ND	ND	mixed	breast fed	40
Oshiroet al., 2019	28d	1-3 month	8	week	3,2	2,1	µmol/g	mixed	mixed	18
Ta et al., 2020	36a	1-3 month	3	month	4,55 geometric mean log scale	0,21 geometric SD log scale	nM	mixed	mixed	30
Westerbeek et al., 2013	39	1-3 month	43,8±26,5h;	day	*M - 0,7	*R - 0,3-32,7	%	ND	ND	58
Ben X. et all 2004	2b	3-6 month	6	month	ND	ND	ND	ND	formula fed	52
Ben X. et all 2004	2a	3-6 month	6	month	ND	ND	ND	ND	breast fed	26
Sierra et al., 2015	34a	3-6 month	4	month	15.2	6.24	µmol/g	mixed	breast fed	177
Bakker-Zierikzee et al., 2005	6d	3-6 month	12	week	7.5	10.78	µmol/g	mixed	breast fed	24
Bakker-Zierikzee et al., 2005	6e	3-6 month	16	week	6.4	8.66	µmol/g	mixed	breast fed	17
Bakker-Zierikzee et al., 2005	6k	3-6 month	16	week	19.6	9.35	µmol/g	mixed	formula fed	12
Bazanella et al., 2017	5b	3-6 month	5	month	10.31	ND	µmol/l	mixed	mixed	49
Brink et al., 2020	4a	3-6 month	6	month	20,4 (*M, positive mode)	3,1 (IQR)	log transformed peak areas	mixed	breast fed	20
Brink et al., 2020	4e	3-6 month	6	month	22,8 (*M, positive mode)	1,16 (IQR)	log transformed peak areas	mixed	formula fed	19
Brink et al., 2020	4k	3-6 month	6	month	22,3 (*M, positive mode)	1,53 (IQR)	log transformed peak areas	mixed	formula fed	15
Lund-Blix et al., 2020	20a	3-6 month	4	month	PT: *M 27,5 T:*M 9,9	PT: *R 16,3-36,8 T:*R 3,0-17,6	µmol/g	vaginal	formula fed	74
Maldonado et al., 2010	21	3-6 month	6	month	nd	nd	nd	ND	breast fed	40
Midtvedt et al., 1988	23f	3-6 month	6	month	1,06	0	µmol/g	ND	breast fed	17
Midtvedt et al., 1988	23g	3-6 month	6	month	12,36	8,09	µmol/g	ND	formula fed	17
Nilsen et al., 2020	24b	3-6 month	6	month	6,5	ND	%	mixed	mixed	100
Quin et al., 2018	31	3-6 month	5	month	*M - 0,067	*R - 0,036-0,1	mass % (g SCFA/g dry weight stool)	mixed	ND	52
Ta et al., 2020	36b	3-6 month	6	month	4,6 geometric mean log scale	0,18 geometric SD log scale	nM	mixed	mixed	30
Wopereis et al., 2018	41a	3-6 month	12	week	3.38472	3.25648	µmol/g	mixed	breast fed	30
Wopereis et al., 2019	40c	6-9 month	26	week	*M A - 12	*R A - 4,8-49,6	µmol/g	ND	mixed	87
Bazanella et al., 2017	5c	6-9 month	7	month	11.42	ND	µmol/l	mixed	mixed	49
Bazanella et al., 2017	5d	6-9 month	9	month	11.65	ND	µmol/l	mixed	mixed	49
Brink et al., 2020	4b	6-9 month	9	month	22,5 (*M, positive mode)	1,85 (IQR)	log transformed peak areas	mixed	breast fed	12
Brink et al., 2020	4f	6-9 month	9	month	22,6 (*M, positive mode)	0,504 (IQR)	log transformed peak areas	mixed	formula fed	11
Brink et al., 2020	4j	6-9 month	9	month	22,6 (*M, positive mode)	1,4 (IQR)	log transformed peak areas	mixed	formula fed	12
Heath et al., 2020	11	6-9 month	7	month	*M: 14,0	IQR: 7,0-23,5	%	mixed	ND	29
Heath et al., 2020	11a	6-9 month	7	month	*M: 8,2	IQR: 3,8,-10,0	%	mixed	ND	29
Maldonado et al., 2010	21a	6-9 month	9	month	nd	nd	nd	ND	breast fed	40
Park et al., 2020	29	6-9 month	6	month	*Ma 209,8	*R - 22-407,3	ND	mixed	mixed	84
Ta et al., 2020	36c	6-9 month	12	month	4,79 geometric mean log scale	0,27 geometric SD log scale	nM	mixed	mixed	30
Wopereis et al., 2018	41b	6-9 month	26	week	9.18393	9.53651	µmol/g	mixed	breast fed	30
Bazanella et al., 2017	5e	9-12 month	12	month	17.36	ND	µmol/l	mixed	mixed	49
Brink et al., 2020	4c	9-12 month	12	month	22,3 (*M, positive mode)	1,14 (IQR)	log transformed peak areas	mixed	breast fed	14
Brink et al., 2020	4g	9-12 month	12	month	23,1 (*M, positive mode)	1,85 (IQR)	log transformed peak areas	mixed	formula fed	14
Brink et al., 2020	4k	9-12 month	12	month	22,9 (*M, positive mode)	1,71 (IQR)	log transformed peak areas	mixed	formula fed	15
Brink et al., 2020	4l	9-12 month	12	month	23 (*M, positive mode)	1,09 (IQR)	log transformed peak areas	mixed	mixed	10
Differding et al., 2020	8a	9-12 month	12	month	19	ND	%	mixed	mixed	18
Differding et al., 2020	8c	9-12 month	12	month	18	ND	%	mixed	mixed	49
Maldonado et al., 2010	21b	9-12 month	12	month	nd	nd	nd	ND	breast fed	40
Nilsen et al., 2020	25c	9-12 month	12	month	11,2	1,3	%	mixed	mixed	100
Roduit et al., 2019	33	9-12 month	12	month	*M 13,7	ND	µmol/g	mixed	mixed	301
Wopereis et al., 2019	40	>12 month	<13	month	*M A - 12,3	*R A - 0-38,1	µmol/g	ND	mixed	87
Berni Canani et al., 2018	3	>12 month	12.9±7.4	month	ND	ND	ND	mixed	mixed	23
Díaz et al., 2018	7	>12 month	12-24	month	*MA:15,64	IQR,: 11,66–24,06	µmol/g	ND	ND	10
Knol et al., 2005	16	>12 month	6 w post Interv	week	17.8	ND	%	mixed	formula fed	19
Knol et al., 2005	16a	>12 month		week	6.9	ND	%	mixed	breast fed	19
Kosuwon et al., 2018	18	>12 month	1-3	year	*M 20,85	*R 15,9-26,82	µmol/g	mixed	ND	64
Lund-Blix et al., 2020	20b	>12 month	12	month	PT: *M 14,5 T:*M 15,4	PT: *R 10,8-19,6 T:*R 11,1-23,7	µmol/g	vaginal	formula fed	74

## Sheet: Table S3
REFERENCE	ID	Time range	Time when evaluated	Time unit when evaluateday (day/week/month)	butyric acid concentration (Mean)	butyric acid concentration (SD)	butyric acid concentration unit	Delivery type	method of feeding	N
Iszatt et al., 2019	13	up to 1 month	1	month	1.65	3.78	µmol/g	ND	mixed	70
Nogacka et al., 2017	27	up to 1 month	2	day	nonIAP: 0,94 IAP: 1,53	ND	mM	vaginal	mixed	18/22
Nogacka et al., 2017	27a	up to 1 month	30	day	noNAP: 2,38 IAP: 2,17	ND	mM	vaginal	mixed	18/22
Tauchi et al., 2019	37	up to 1 month	5	day	PT: 1,7; T:0,1;	PT: 5,0; T: 0,3;	mM	mixed	mixed	59
Tauchi et al., 2019	37a	up to 1 month	1	month	PT: 1,4 T: 2,10	PT: 2,9 T: 1,7	mM	mixed	mixed	59
Bakker-Zierikzee et al., 2005	6	up to 1 month	5	day	1.6	2.37	µmol/g	mixed	breast fed	32
Bakker-Zierikzee et al., 2005	6a	up to 1 month	10	day	2.3	2.87	µmol/g	mixed	breast fed	33
Bakker-Zierikzee et al., 2005	6b	up to 1 month	4	week	2.6	3.17	µmol/g	mixed	breast fed	28
Bakker-Zierikzee et al., 2005	6f	up to 1 month	5	day	1.7	1.73	µmol/g	mixed	formula fed	12
Bakker-Zierikzee et al., 2005	6g	up to 1 month	10	day	4.6	4.26	µmol/g	mixed	formula fed	15
Bakker-Zierikzee et al., 2005	6h	up to 1 month	4	week	5	3.81	µmol/g	mixed	formula fed	12
Bazanella et al., 2017	5	up to 1 month	1	month	0.82	ND	µmol/l	mixed	mixed	49
Edwards et al., 1994	9	up to 1 month	2	week	*M 0	*R 0- 0,6	µmol/g	mixed	breast fed	19
Edwards et al., 1994	9a	up to 1 month	2	week	*M 4,9	*R 0-35,1	µmol/g	mixed	formula fed	28
Edwards et al., 1994	9b	up to 1 month	4	week	*M 0	*R 0-30,6	µmol/g	mixed	breast fed	12
Edwards et al., 1994	9c	up to 1 month	4	week	*M 6,6	*R 0-80,9	µmol/g	mixed	formula fed	27
Fleming et al., 2021	10	up to 1 month	21	day	ND	ND	ND	ND	breast fed	19
Holscher et al., 2012	12	up to 1 month	0	week	1.66	0.52	µmol/g	ND	breast fed	33
Holscher et al., 2012	12a	up to 1 month	3	week	1.85	0.64	µmol/g	ND	breast fed	33
Holscher et al., 2012	12c	up to 1 month	0	week	5.26	1.3	µmol/g	ND	formula fed	33
Holscher et al., 2012	12d	up to 1 month	3	week	3.43	0.81	µmol/g	ND	formula fed	33
Kien et al., 1990	14	up to 1 month	2-4	week	0,01	0,016	kcal/day	ND	formula fed	7
Kok et al., 2020	17	up to 1 month	1-7	day	0.1	ND	µmol/g	ND	breast fed	25
Kok et al., 2020	17a	up to 1 month	30	day	0.1	ND	µmol/g	ND	breast fed	25
Lund-Blix et al., 2020	20	up to 1 month	10	days	PT: *M 0,66 T:*M 0,41	PT: *R 0,33-1,17 T:*R 0,2-0,8	µmol/g	vaginal	formula fed	74
Midtvedt et al., 1988	23	up to 1 month	0	month	0	0	µmol/g	ND	breast fed	17
Midtvedt et al., 1988	23b	up to 1 month	0	month	0	0	µmol/g	ND	breast fed	17
Midtvedt et al., 1988	23a	up to 1 month	1	month	0,15	0,2	µmol/g	ND	breast fed	17
Midtvedt et al., 1988	23c	up to 1 month	1	month	0,257	0,377	µmol/g	ND	formula fed	17
Mohan et al., 2008	24	up to 1 month	1	week	ND	ND	ND	mixed	mixed	32
Mohan et al., 2008	24a	up to 1 month	2	week	ND	ND	ND	mixed	mixed	32
Mohan et al., 2008	24b	up to 1 month	3	week	ND	ND	ND	mixed	mixed	32
Nilsen et al., 2020	25	up to 1 month	0	month	ND	ND	%	mixed	mixed	100
Oshiroet al., 2019	28	up to 1 month	0	week	0.1	ND	µmol/g	mixed	mixed	18
Oshiroet al., 2019	28a	up to 1 month	1	week	ND	ND	µmol/g	mixed	mixed	18
Oshiroet al., 2019	28b	up to 1 month	2	week	ND	ND	µmol/g	mixed	mixed	18
Oshiroet al., 2019	28c	up to 1 month	4	week	4,8	ND	µmol/g	mixed	mixed	18
Rao et al., 2020	32	up to 1 month	1	week	*M - 0,24	*R - 0,07-223,06	µg/g	mixed	mixed	36
Rao et al., 2020	32a	up to 1 month	2	week	*M - 0,81	*R -0,15-25,08	µg/g	mixed	mixed	36
Stansbridge et al., 1993	35	up to 1 month	1-7	day	ND	ND	µmol/g	ND	mixed	10
Stansbridge et al., 1993	35a	up to 1 month	8-14	day	ND	ND	µmol/g	ND	mixed	10
Stansbridge et al., 1993	35b	up to 1 month	15-21	day	ND	ND	µmol/g	ND	mixed	10
Stansbridge et al., 1993	35c	up to 1 month	22-28	day	*Ma 5	*R 12	µmol/g	ND	mixed	10
Stansbridge et al., 1993	35d	up to 1 month	1-28	day	*Ma 5	*R 12	µmol/g	ND	mixed	10
Ta et al., 2020	36	up to 1 month	3	week	3,3 geometric mean log scale	0,18 geometric SD log scale	nM	mixed	mixed	30
Underwood et al., 2009	38	up to 1 month	4	week	6.07	ND	µmol/g	mixed	mixed	29
Westerbeek et al., 2013	39a	up to 1 month	7	day	*M - 0,3	*R - 0,0-6,3	%	ND	ND	58
Westerbeek et al., 2013	39b	up to 1 month	14	day	*M - 0,2	*R - 0,0-24,5	%	ND	ND	58
Westerbeek et al., 2013	39c	up to 1 month	30	day	*M - 0,5	*R - 0,0-26,0	%	ND	ND	58
Wopereis et al., 2018	41	up to 1 month	4	week	0.448169	1.3388	µmol/g	mixed	breast fed	30
Ben X. et all 2004	2b	1-3 month	3	month	ND	ND	ND	ND	formula fed	52
Ben X. et all 2004	2	1-3 month	3	month	ND	ND	ND	ND	breast fed	26
Nogacka et al., 2017	27b	1-3 month	60	day	nonIAP: 2,38 IAP: 2,89	ND	mM	vaginal	mixed	40
Nogacka et al., 2017	27c	1-3 month	90	day	non IAP: 2,26 IAP: 3,53	ND	mM	vaginal	mixed	40
Pourcyrous et al., 2014	30	1-3 month	first 80 days of life	day	12.1	7.2	µmol/g	mixed	breast fed	32
Pourcyrous et al., 2014	30a	1-3 month	first 80 days of life	day	7.5	7	µmol/g	mixed	formula fed	32
Sierra et al., 2015	34	1-3 month	32.16 ± 18.21	day	2.7	4.7	µmol/g	mixed	breast fed	177
Wopereis et al., 2019	40a	1-3 month	8	week	*M A - 4,1, N - 2,5	*R A - 0-38,7, N - 0,6-21,2	µmol/g	ND	mixed	87
Wopereis et al., 2019	40b	1-3 month	12	week	*M A - 7,7	*R A - 1,3-34,9	µmol/g	ND	mixed	87
Bakker-Zierikzee et al., 2005	6c	1-3 month	8	week	1.9	8.9	µmol/g	mixed	breast fed	22
Bakker-Zierikzee et al., 2005	6i	1-3 month	8	week	6.1	4.49	µmol/g	mixed	formula fed	14
Bakker-Zierikzee et al., 2005	6j	1-3 month	12	week	5	3.37	µmol/g	mixed	formula fed	14
Bazanella et al., 2017	5a	1-3 month	3	month	0.82	ND	µmol/l	mixed	mixed	49
Ben et al., 2008	1	1-3 month	3	month	ND	ND	ND	ND	formula fed	24
Ben et al., 2008	1a	1-3 month	3	month	ND	ND	ND	ND	breast fed	17
Brink et al., 2020	4	1-3 month	3	month	13,1 (*M, negative mode)	1,74 (IQR)	log transformed peak areas	mixed	breast fed	16
Brink et al., 2020	4d	1-3 month	3	month	11,2 (*M, negative mode)	0,987 (IQR)	log transformed peak areas	mixed	formula fed	12
Brink et al., 2020	4h	1-3 month	3	month	11,2 (*M, negative mode)	1 (IOR)	log transformed peak areas	mixed	formula fed	14
Differding et al., 2020	8	1-3 month	3	month	ND	11	%	mixed	mixed	18
Differding et al., 2020	8b	1-3 month	3	month	ND	9.2	%	mixed	mixed	49
Holscher et al., 2012	12b	1-3 month	6	week	1.4	0.44	µmol/g	ND	breast fed	33
Holscher et al., 2012	12e	1-3 month	6	week	4.45	1.04	µmol/g	ND	formula fed	33
Kim et al.,2015	15	1-3 month	3	month	0.07	0.08	arbitrary units	vaginal	mixed	7
Kok et al., 2020	17b	1-3 month	60	day	0.2	ND	µmol/g	ND	bb	25
Liu et al., 2016	19	1-3 month	after 3 weeks	week	0.9	5,32	mg/g	ND	breast fed	40
Liu et al., 2016	19a	1-3 month	after 3 weeks	week	0.8	4,87	mg/g	ND	formula fed	40
Mentula et al., 2008	22	1-3 month	4 (1-6)	week	9.3	13,42	mmol/l	mixed	mixed	9
Midtvedt et al., 1988	23d	1-3 month	3	month	1,021	1,426	µmol/g	ND	breast fed	17
Midtvedt et al., 1988	23e	1-3 month	3	month	3,158	3,836	µmol/g	ND	formula fed	17
Nilsen et al., 2020	25a	1-3 month	3	month	1,5	ND	%	mixed	mixed	100
Nocerino et al., 2020	26	1-3 month	7	week	0.16	ND	mM	mixed	breast fed	40
Nocerino et al., 2020	26a	1-3 month	11	week	0.34	ND	mM	mixed	breast fed	40
Oshiroet al., 2019	28d	1-3 month	8	week	ND	ND	µmol/g	mixed	mixed	18
Ta et al., 2020	36a	1-3 month	3	month	4,18 geometric mean log scale	0,15 geometric SD log scale	nM	mixed	mixed	30
Westerbeek et al., 2013	39	1-3 month	43,8±26,5h;	day	*M - 0,3	*R - 0,1-19,6	%	ND	ND	58
Ben X. et all 2004	2b	3-6 month	6	month	ND	ND	ND	ND	formula fed	52
Ben X. et all 2004	2a	3-6 month	6	month	ND	ND	ND	ND	breast fed	26
Sierra et al., 2015	34a	3-6 month	4	month	5.53	4.03	µmol/g	mixed	breast fed	177
Bakker-Zierikzee et al., 2005	6d	3-6 month	12	week	3	3.43	µmol/g	mixed	breast fed	24
Bakker-Zierikzee et al., 2005	6e	3-6 month	16	week	1.6	1.65	µmol/g	mixed	breast fed	17
Bakker-Zierikzee et al., 2005	6k	3-6 month	16	week	5.6	3.12	µmol/g	mixed	formula fed	12
Bazanella et al., 2017	5b	3-6 month	5	month	1.05	ND	µmol/l	mixed	mixed	49
Brink et al., 2020	4a	3-6 month	6	month	11,4 (*M, negative mode)	1,97 (IQR)	log transformed peak areas	mixed	breast fed	20
Brink et al., 2020	4e	3-6 month	6	month	11,9 (*M, negative mode)	1,35 (IQR)	log transformed peak areas	mixed	formula fed	19
Brink et al., 2020	4k	3-6 month	6	month	11,3 (*M, negative mode)	2,09 ior	log transformed peak areas	mixed	formula fed	15
Lund-Blix et al., 2020	20a	3-6 month	4	month	PT: *M 11,7 T:*M 1,05	PT: *R 1,2-20,1 T:*R 0,23-2,7	µmol/g	vaginal	formula fed	74
Maldonado et al., 2010	21	3-6 month	6	month	2.73	1,39	mg/g	ND	breast fed	40
Midtvedt et al., 1988	23f	3-6 month	6	month	0,72	0	µmol/g	ND	breast fed	17
Midtvedt et al., 1988	23g	3-6 month	6	month	5,334	5,327	µmol/g	ND	formula fed	17
Nilsen et al., 2020	24b	3-6 month	6	month	4,3	ND	%	mixed	mixed	100
Quin et al., 2018	31	3-6 month	5	month	*M -0,034	*R - 0,02-0,046	mass % (g SCFA/g dry weight stool)	mixed	ND	52
Ta et al., 2020	36b	3-6 month	6	month	4,42 geometric mean log scale	0,2 geometric SD log scale	nM	mixed	mixed	30
Wopereis et al., 2018	41a	3-6 month	12	week	0.254652	0.707968	µmol/g	mixed	breast fed	30
Wopereis et al., 2019	40c	6-9 month	26	week	*M A - 12	*R A - 1,8-40,5	µmol/g	ND	mixed	87
Bazanella et al., 2017	5c	6-9 month	7	month	1.51	ND	µmol/l	mixed	mixed	49
Bazanella et al., 2017	5d	6-9 month	9	month	2.8	ND	µmol/l	mixed	mixed	49
Brink et al., 2020	4b	6-9 month	9	month	12,8 (*M, negative mode)	1,53 (IQR)	log transformed peak areas	mixed	breast fed	12
Brink et al., 2020	4f	6-9 month	9	month	12,4 *M, negative mode)	1,11 (IQR)	log transformed peak areas	mixed	formula fed	11
Brink et al., 2020	4j	6-9 month	9	month	11,9 (*M, negative mode)	2,48 (IOR)	log transformed peak areas	mixed	formula fed	12
Heath et al., 2020	11	6-9 month	7	month	*M: 3,9	IQR: 1,1-9,7	%	mixed	ND	29
Heath et al., 2020	11a	6-9 month	7	month	*M: 1,7	IQR: 0,3-4,8	%	mixed	ND	29
Maldonado et al., 2010	21a	6-9 month	9	month	2.32	0,63	mg/g	ND	breast fed	40
Park et al., 2020	29	6-9 month	6	month	*Ma 87	*R - 8,7-143,5	ND	mixed	mixed	84
Ta et al., 2020	36c	6-9 month	12	month	4,96 geometric mean log scale	0,24 geometric SD log scale	nM	mixed	mixed	30
Wopereis et al., 2018	41b	6-9 month	26	week	1.38552	2.49621	µmol/g	mixed	breast fed	30
Bazanella et al., 2017	5e	9-12 month	12	month	9.22	ND	µmol/l	mixed	mixed	49
Brink et al., 2020	4c	9-12 month	12	month	12,7 (*M, negative mode)	1,55 (IQR)	log transformed peak areas	mixed	breast fed	14
Brink et al., 2020	4g	9-12 month	12	month	11,1 (*M, negative mode)	1,4 (IQR)	log transformed peak areas	mixed	formula fed	14
Brink et al., 2020	4k	9-12 month	12	month	12,3 (*M, negative mode)	1,41 IOR	log transformed peak areas	mixed	formula fed	15
Brink et al., 2020	4l	9-12 month	12	month	12,4 (*M, negative mode)	1,39 IOR	log transformed peak areas	mixed	mixed	10
Differding et al., 2020	8a	9-12 month	12	month	ND	17	%	mixed	mixed	18
Differding et al., 2020	8c	9-12 month	12	month	ND	12	%	mixed	mixed	49
Maldonado et al., 2010	21b	9-12 month	12	month	2.94	0,95	mg/g	ND	breast fed	40
Nilsen et al., 2020	25c	9-12 month	12	month	18,9	2	%	mixed	mixed	100
Roduit et al., 2019	33	9-12 month	12	month	*M 10,1	ND	µmol/g	mixed	mixed	301
Wopereis et al., 2019	40	>12 month	<13	month	*M A -3,6	*R A - 0-22,6	µmol/g	ND	mixed	87
Berni Canani et al., 2018	3	>12 month	12.9±7.4	month	*M4,30	IQR,: 2,48-6,62	µmol/g	mixed	mixed	23
Díaz et al., 2018	7	>12 month	12-24	month	*MA: 12,88	IQR,: 6,14–14,3	µmol/g	ND	ND	10
Knol et al., 2005	16	>12 month	6 w post Interv	week	1.9	ND	%	mixed	formula fed	19
Knol et al., 2005	16a	>12 month		week	4	ND	%	mixed	breast fed	19
Kosuwon et al., 2018	18	>12 month	1-3	year	*M 10,92	*R 8,14-14,31	µmol/g	mixed	ND	64
Lund-Blix et al., 2020	20b	>12 month	12	month	PT: *M 11,2 T:*M 13,4	PT: *R 8,1-25,7 T:*R 8,9-21	µmol/g	vaginal	formula fed	74

## Sheet: Table S4
Reference	ID	Time Range	Time when evaluated	Time unit when evaluateday (day/week/month)	SCFA concentration unit	SCFAs all concentration (mean)	SCFAs all concentration (SD)	Delivery type	method of feeding	N
Bakker-Zierikzee et al., 2005	6	up to 1 month	5	day	µmol/g	48.7	24.89	mixed	breast fed	32
Bakker-Zierikzee et al., 2005	6a	up to 1 month	10	day	µmol/g	54.7	28.15	mixed	breast fed	33
Bakker-Zierikzee et al., 2005	6b	up to 1 month	4	week	µmol/g	59.8	25.4	mixed	breast fed	28
Bakker-Zierikzee et al., 2005	6f	up to 1 month	5	day	µmol/g	54.7	43.65	mixed	formula fed	12
Bakker-Zierikzee et al., 2005	6g	up to 1 month	10	day	µmol/g	62	30.6	mixed	formula fed	15
Bakker-Zierikzee et al., 2005	6h	up to 1 month	4	week	µmol/g	68.3	37.14	mixed	formula fed	12
Bakker-Zierikzee et al., 2005	6c	1-3 month	8	week	µmol/g	62.8	25.33	mixed	breast fed	22
Bakker-Zierikzee et al., 2005	6i	1-3 month	8	week	µmol/g	76.5	49.39	mixed	formula fed	14
Bakker-Zierikzee et al., 2005	6j	1-3 month	12	week	µmol/g	73.9	44.53	mixed	formula fed	14
Bakker-Zierikzee et al., 2005	6d	3-6 month	12	week	µmol/g	60.4	24	mixed	breast fed	24
Bakker-Zierikzee et al., 2005	6e	3-6 month	16	week	µmol/g	59.2	28.45	mixed	breast fed	17
Bakker-Zierikzee et al., 2005	6k	3-6 month	16	week	µmol/g	68.6	48.5	mixed	formula fed	12
Ben et al., 2004	2b	1-3 month	3	month	ND	25.3	5.3	ND	formula fed	52
Ben et al., 2004	2	1-3 month	3	month	ND	11.9	5.8	ND	breast fed	26
Ben et al., 2004	2b	3-6 month	6	month	ND	22.2	4.7	ND	formula fed	52
Ben et al., 2004	2a	3-6 month	6	month	ND	12/3	4/6	ND	breast fed	26
Edwards et al., 1994	9	up to 1 month	2	week	µmol/g	*M 148,3	*R 31,9-483,9	mixed	breast fed	22
Edwards et al., 1994	9a	up to 1 month	2	week	µmol/g	*M 206,8	*R 59,6-455,2	mixed	formula fed	14
Edwards et al., 1994	9b	up to 1 month	4	week	µmol/g	*M 231,1	*R 44,1-504,8	mixed	formula fed	14
Edwards et al., 1994	9c	up to 1 month	4	week	µmol/g	*M 206,4	*R 49,9-588,4	mixed	breast fed	24
Fleming et al., 2021	10	up to 1 month	21	day	µmol/g	ND	ND	mixed	breast fed	17
Holscher Het al., 2012	12	up to 1 month	0	week	µmol/g	35.29	8.48	ND	breast fed	33
Holscher Het al., 2012	12a	up to 1 month	3	week	µmol/g	30.22	8.37	ND	breast fed	33
Holscher Het al., 2012	12c	up to 1 month	0	week	µmol/g	57.92	9.03	ND	formula fed	33
Holscher Het al., 2012	12d	up to 1 month	3	week	µmol/g	45.99	6.63	ND	formula fed	33
Holscher Het al., 2012	12b	1-3 month	6	week	µmol/g	37.2	9.01	ND	breast fed	33
Holscher Het al., 2012	12e	1-3 month	6	week	µmol/g	50.49	7.15	ND	formula fed	33
Kien et al., 1990	14	up to 1 month	2-4	week	kcal/day	0,19	0,076	ND	formula fed	7
Kim et al., 2015	15	1-3 month	3	month	ND	0.63	0.61	vaginal	mixed	7
Kok et al., 2020	17	up to 1 month	1-7	day	ND	43.18	ND	ND	breast fed	25
Kok et al., 2020	17a	up to 1 month	30	day	ND	53	ND	ND	breast fed	25
Kok et al., 2020	17b	1-3 month	60	day	ND	47.75	ND	ND	breast fed	25
Kosuwon et al., 2018	18	>12 month	1-3	year	µmol/g	*M 93,8	*R 77,5-112,92	mixed	ND	64
Lund-Blix et al., 2020	20	up to 1 month	10	days	µmol/g	PT: *M 35,0 T:*M 53,8	PT: *R 28,2-91,2 T:*R 33,8-94,4	vaginal	formula fed	74
Lund-Blix et al., 2020	20a	3-6 month	4	month	µmol/g	PT: *M 154,5 T:*M 106,5	PT: *R 140,7-158,5 T:*R 53,3-131,8	vaginal	formula fed	74
Lund-Blix et al., 2020	20b	>12 month	12	month	µmol/g	PT: *M 116 T:*M 114,3	PT: *R 75,6-146,9 T:*R 88,4-150,6	vaginal	formula fed	74
Midtvedt et al., 1988	23	up to 1 month	0	month	ND	4,78	9,77	mixed	mixed	17
Midtvedt et al., 1988	23a	up to 1 month	1	month	ND	63,3	30,98	mixed	mixed	17
Midtvedt et al., 1988	23b	1-3 month	3	month	ND	76,8	39,1	mixed	mixed	17
Midtvedt et al., 1988	23c	3-6 month	6	month	ND	73,6	28,1	mixed	mixed	17
Mohan et al., 2008	24	up to 1 month	1	week	ND	18.76	2.38	mixed	mixed	32
Mohan et al., 2008	24a	up to 1 month	2	week	ND	24.52	2.19	mixed	mixed	32
Mohan et al., 2008	24b	up to 1 month	3	week	ND	27.13	2.1	mixed	mixed	32
Nogacka et al., 2017	27	up to 1 month	2	day	NA	IAP: 73,98 nonIAP: 91,84	ND	vaginal	mixed	40
Nogacka et al., 2017	27a	up to 1 month	30	day	NA	noNAP: 95,92 IAP: 104,6	ND	vaginal	mixed	40
Nogacka et al., 2017	27b	1-3 month	60	day	NA	nonIAP: 98,47 IAP: 107,65	ND	vaginal	mixed	40
Nogacka et al., 2017	27c	1-3 month	90	day	NA	non IAP: 100,51 IAP: 108,16	ND	vaginal	mixed	40
Oshiroet al., 2019	28	up to 1 month	0	week	ND	19,0	21,5	mixed	mixed	18
Oshiroet al., 2019	28a	up to 1 month	1	week	ND	9,4	,8,5	mixed	mixed	18
Oshiroet al., 2019	28b	up to 1 month	2	week	ND	19,6	24,8	mixed	mixed	18
Oshiroet al., 2019	28c	up to 1 month	4	week	ND	3,6	2,8	mixed	mixed	18
Oshiroet al., 2019	28d	1-3 month	8	week	ND	5,1	3,3	mixed	mixed	18
Pourcyrous et al., 2014	30	1-3 month	first 80 days of life	day	µmol/g	127.8	51.2	mixed	breast fed	32
Pourcyrous et al., 2014	30a	1-3 month	first 80 days of life	day	µmol/g	67.8	47.6	mixed	formula fed	32
Rao et al., 2020	32	up to 1 month	1	week	ND	*M - 1208,2	*R - 1036,5-6846,9	mixed	mixed	36
Rao et al., 2020	32a	up to 1 month	2	week	ND	*M - 1750	*R -1046,8-7781,7	mixed	mixed	36
Sierra et al., 2015	34	1-3 month	32.16 ± 18.21	day	ND	67.22	26.46	mixed	breast fed	177
Sierra et al., 2015	34a	3-6 month	4	month	ND	98.92	39.57	mixed	breast fed	177
Westerbeek et al., 2013	39a	up to 1 month	7	day	ND	*M - 18,0	*R - 0,7-201,7	ND	ND	58
Westerbeek et al., 2013	39b	up to 1 month	14	day	ND	*M - 30,7	*R - 0,7-161,9	ND	ND	58
Westerbeek et al., 2013	39c	up to 1 month	30	day	ND	*M - 50,1	*R - 0,7-148,1	ND	ND	58
Westerbeek et al., 2013	39	1-3 month	43,8±26,5h;	day	ND	*M - 15,4	*R - 0,7-306,0	ND	ND	58
